# Supplementary material for: Comparative Analysis of the Mitochondrial Genomes of Nicotiana tabacum: Hints Toward the Key Factors Closely Related to the Cytoplasmic Male Sterility Mechanism
Source: Front Genet. 2020 Mar 20;11:257. doi: 10.3389/fgene.2020.00257 (PMC7100274; doi:10.3389/fgene.2020.00257)
Supplement: Supplementary file 1 [file Table_1.XLSX]

## Sheet: YY85
Supplemental Table S1 The location information of SSRs in YY85
SSR name	copy-1		copy-2		copy-3
	Start	End	Start	End	Start	End
(A)n	55544	55562	95280	95301	228951	228970
(TA)n	167330	167383
(ATA)n	228929	228950
(ATT)n	179167	179203
(AGG)n	152157	152179
(CTC)n	132721	132743	361182	361204	364366	364388
(AGTA)n	293163	293187
(ATAT)n	120846	120907
(TAAA)n	247695	247721
(TATC)n	202515	202552
(CAAG)n	396103	396131
(TTCT)n	91022	91053
(TTTC)n	163224	163253
(AAGTG)n	332110	332140
(ATGTT)n	251610	251637
(CCAAG)n	298899	298927
(GGATC)n	306639	306674
(TCTTC)n	228330	228357
(TGACT)n	272872	272900
(TTCTT)n	300154	300180
(ATACAG)n	387169	387199
(CTACTT)n	118138	118173
(CTGCTA)n	28470	28507
(GTAGTT)n	49865	49899
(TTATTC)n	19957	20022
(TTCTCT)n	118182	118215
(TTCTGT)n	371693	371729
(CATATAT)n	170392	170434
(TGGTCTA)n	211775	211839
(TATTGTTC)n	139494	139538

## Sheet: sYY85
Supplemental Table S1 The location information of SSRs in sYY85
SSR name	copy-1		copy-2		copy-3
	Start	End	Start	End	Start	End
(A)n	163002	163024
(T)n	271794	271817
(AT)n	52551	52577
(TA)n	226338	226367
(AGG)n	37378	37400	93676	93698
(ATT)n	373235	373269
(CTC)n	191163	191185	194343	194365	315977	315999
(AATC)n	7410	7443
(ACTT)n	229373	229397
(AGAA)n	20190	20221
(AGTA)n	422789	422813
(ATAT)n	304097	304163
(CTTA)n	356734	356793
(TATC)n	396588	396625
(TCAG)n	198702	198725	320336	320359
(TTTC)n	48446	48475
(AAGTG)n	461683	461713
(CCAAG)n	428486	428514
(GGATC)n	436223	436258
(TCTTC)n	72123	72149	255027	255054
(TGACT)n	109452	109480
(TTCTT)n	429741	429767
(CTGCTA)n	28470	28507
(TTAATA)n	52542	52550
(ACTTTT)n	396103	396131
(ATACAG)n	224606	224636
(CTACTT)n	301389	301424
(CTCCAA)n	410884	410922
(GAGGAT)n	67469	67504
(TTCTCT)n	301433	301466
(TTCTGT)n	209036	209072
(TTTCCT)n	195652	195692	317286	317326	417066	417100
(CATATAT)n	55600	55642
(TGGTCTA)n	405843	405907

## Sheet: ZY90
Supplemental Table S1 The location information of SSRs in ZY90
SSR name	copy-1		copy-2		copy-3
	Start	End	Start	End	Start	End
(A)n	372257	372279
(T)n	222973	222996
(AT)n	162400	162426
(TA)n	177517	177546
(AGG)n	28207	28229	147227	147249	309393	309415
(ATT)n	252015	252049
(CTC)n	400416	400438	403595	403617
(AATC)n	117259	117292
(ACTT)n	180552	180576
(AGAA)n	130039	130070
(AGTA)n	64338	64362
(CTTG)n	466073	466097
(TAAA)n	413102	413128
(TATC)n	275368	275405
(TCAG)n	407954	407977
(TTTC)n	158295	158324
(AAGTG)n	103232	103262
(CCAAG)n	70035	70063
(GGATC)n	77772	77807
(TCTTC)n	206206	206233
(TGACT)n	43983	44011
(TTCTC)n	327533	327564
(TTCTT)n	71290	71316
(ACTTTT)n	110332	110364
(AGAATC)n	445730	445762
(AGTAGC)n	323969	324004
(CTCTTT)n	848	884
(CTGCTA)n	138319	138356
(TCTTTC)n	457401	457452
(TGTATA)n	430258	430302
(TTAATA)n	162391	162399
(TTTCCT)n	404904	404944
(CATATAT)n	165449	165491
(TGGTCTA)n	284623	284687

## Sheet: sZY90
Supplemental Table S1 The location information of SSRs in sZY90
SSR name	copy-1		copy-2		copy-3
	Start	End	Start	End	Start	End
(A)n	97535	97557
(T)n	309484	309507
(AT)n	426293	426319
(TA)n	264028	264057
(AGG)n	28209	28231	411120	411142
(ATT)n	209024	209058
(CTC)n	125691	125713	128870	128892	519403	519425
(AATC)n	381152	381185
(ACTT)n	267063	267087
(AGAA)n	393932	393963
(AGTA)n	328252	328276
(ATAT)n	507523	507589
(CTTA)n	192710	192769
(CTTT)n	442079	442110
(TAAA)n	528910	528936
(TATC)n	232377	232414
(TCAG)n	133229	133252	523762	523785
(TTTC)n	422188	422217
(AAGTG)n	367146	367176
(CCAAG)n	333949	333977
(GGATC)n	341686	341721
(TCTTC)n	292717	292744
(TGACT)n	43985	44013
(TTCTT)n	335204	335230
(ACTTTT)n	374252	374284
(ATACAG)n	159067	159097	262296	262326
(CTACTT)n	504815	504850
(CTCCAA)n	246673	246711
(CTCTTT)n	848	884
(CTGCTA)n	402212	402249
(TTAATA)n	426284	426292
(TTCTCT)n	504859	504892
(TTCTGT)n	143563	143599
(TTTCCT)n	130179	130219	520712	520752
(CATATAT)n	429342	429384
(TGGTCTA)n	241632	241696
