# Supplementary material for: Comparative Analysis of the Mitochondrial Genomes of Nicotiana tabacum: Hints Toward the Key Factors Closely Related to the Cytoplasmic Male Sterility Mechanism
Source: Front Genet. 2020 Mar 20;11:257. doi: 10.3389/fgene.2020.00257 (PMC7100274; doi:10.3389/fgene.2020.00257)
Supplement: Supplementary file 2 [file Table_2.XLSX]

## Sheet: yunyan85
Supplemental Table S2 The mitochondrial genome syntenic blocks information in yunyan85.
Syntenic Blocks Namea	Syntenic Blocks Startb	Syntenic Blocks Endb	Syntenic Blocks Startc	Syntenic Blocks Endc	Rearrangement Typed
0-0	411	515	161625	161729	Colinearity
1-1	550	8159	149529	157138	Tran+Inver
2-2	8160	19929	81538	93296	Tran+Inver
3-3	19930	25772	57185	63031	Tran+Inver
4-4	25873	31696	25873	31696	Translocation
5-5	32456	32489	6128	6161	Translocation
5-6	33761	36496	13563	16298	Translocation
6-7	36744	47150	71149	81537	Tran+Inver
7-8	47151	49504	329074	331427	Translocation
8-9	82597	85147	338015	340536	Translocation
9-10	85372	94954	16299	25872	Tran+Inver
10-11	95215	100217	162937	167940	Translocation
11-12	106444	133132	289695	316388	Colinearity
12-13	134089	135261	145830	147003	Tran+Inver
13-14	137460	145315	340836	348699	Tran+Inver
14-15	145673	146857	141716	142900	Translocation
15-16	146858	147862	225081	226085	Tran+Inver
16-17	149349	171795	34570	57002	Translocation
17-18	171856	174666	157908	160723	Tran+Inver
18-19	174667	177407	368559	371299	Translocation
18-20	177408	215382	371487	409450	Translocation
19-21	216792	217670	333657	334535	Colinearity
19-22	217982	221369	334536	337923	Colinearity
20-23	221480	243815	248207	270511	Translocation
21-24	243822	245617	32774	34569	Translocation
22-25	245747	245841	323629	323723	Tran+Inver
23-26	250081	250218	232753	232867	Tran+Inver
24-27	257973	260659	94631	97317	Translocation
24-28	260759	273066	97361	109646	Translocation
24-29	273769	281056	118721	126102	Translocation
25-30	281622	284169	364478	367025	Colinearity
26-31	284376	284466	337924	338014	Translocation
27-32	287018	287316	340537	340835	Translocation
28-33	288211	288245	417685	417719	Colinearity
28-34	288310	288348	422099	422137	Colinearity
29-35	288740	292632	126106	129988	Tran+Inver
30-36	292633	338707	422259	468288	Colinearity
31-37	338708	339392	1	679	Colinearity
32-38	339744	344811	65892	70956	Inversion
33-39	349964	364437	179940	194414	Translocation
34-40	364438	364495	93569	93626	Inversion
35-41	365131	365245	129989	130104	Inversion
36-42	366089	387368	203432	224805	Translocation
37-43	388885	390016	140584	141715	Colinearity
38-44	399797	400071	224806	225080	Tran+Inver
39-45	402456	403848	331428	332824	Tran+Inver
40-46	404976	405115	354102	354257	Translocation
41-47	407291	408129	148293	149127	Colinearity
42-48	409369	410828	201976	203431	Translocation
43-49	411200	424007	275582	288327	Translocation
43-50	424136	425502	288328	289694	Translocation
44-51	430310	430874	363913	364477	Translocation
a Syntenic blocks name of YY85 and sYY85, the left of "-" is YY85, the right is sYY85. b The syntenic blocks location of YY85. c The syntenic blocks location of sYY85. d "Tran + Inver" indicates that translocation and inversion exist simultaneously.

## Sheet: zhongyan90
Supplemental Table S2 The mitochondrial genome syntenic blocks information in zhongyan90.
Syntenic Blocks Namea	Syntenic Blocks Startb	Syntenic Blocks Endb	Syntenic Blocks Startc	Syntenic Blocks Endc	Rearrangement Typed
0-0	1	459	1	459	Colinearity
1-1	555	949	555	949	Colinearity
2-2	12626	44177	12622	44179	Colinearity
2-3	44881	51644	53254	60017	Colinearity
3-4	51913	52254	60286	60627	Colinearity
4-5	52255	52343	199881	199969	Colinearity
5-6	62493	62692	326407	326606	Colinearity
6-7	63720	175347	327634	439244	Colinearity
7-8	176012	176084	262523	262595	Translocation
8-9	176112	239904	262623	326406	Translocation
9-10	240105	241131	326607	327633	Translocation
10-11	241573	241840	60018	60285	Tran+Inver
11-12	242861	242871	199870	199880	Translocation
12-13	242961	288300	199970	245319	Translocation
13-14	289639	304681	169633	184675	Translocation
14-15	309388	386791	442037	519430	Inversion
15-16	386792	403250	112067	128525	Translocation
16-17	403623	415048	519431	530863	Colinearity
17-18	415535	415629	460	554	Translocation
18-19	416031	427704	950	12621	Translocation
19-20	430054	452817	136503	159299	Tran+Inver
20-21	454059	454923	82826	83660	Tran+Inver
21-22	457098	457237	190078	190233	Tran+Inver
22-23	458365	459756	167404	168800	Translocation
23-24	461710	461786	257406	257484	Translocation
23-25	462141	462167	262496	262522	Translocation
24-26	462240	462266	262596	262622	Translocation
a Syntenic blocks name of ZY90 and sZY90, the left of "-" is ZY90, the right is sZY90. b The syntenic blocks location of ZY90. c The syntenic blocks location of sZY90. d "Tran + Inver" indicates that translocation and inversion exist simultaneously.
