# Supplementary material for: Comparative Analysis of the Mitochondrial Genomes of Nicotiana tabacum: Hints Toward the Key Factors Closely Related to the Cytoplasmic Male Sterility Mechanism
Source: Front Genet. 2020 Mar 20;11:257. doi: 10.3389/fgene.2020.00257 (PMC7100274; doi:10.3389/fgene.2020.00257)
Supplement: Supplementary file 3 [file Table_3.XLSX]

## Sheet: YY85
Supplemental Table S3 Distribution and interval of gene clusters in YY85 mitochondrial genome.
Gene Cluster Name	Location and Interval
mat-R-nad1a	4036..6012-(719bp)-6732..6674
cob-rps14-rpl5-nad1b	40870..42051-(1294bp)-43346..43705-(1bp)-43707..44261-(291bp)-44553..44811
trnM-rrn26(2)a	66205..66278-(578bp)-66857..70262 417328..417401-(578bp)-417980..421385
nad3-rps12	86399..86755-(48bp)-86804..87181
rrn18-rrn5	108338..110239-(163bp)-110403..110521
cox1-rps10ab	128708..130291-(163bp)-130455..131591
rps19-rps3ab-rpl16-cox2ab	152219..152503-(13bp)-152517..155683-(-108bp)-155574..156089-(266bp)-156356..158498
trnS-trnD	178221..178307-(696bp)-179004..179077
trnC-trnN-trnY-nad2abc	197453..197523-(1920bp)-199444..199515-(968bp)-200484..200566-(517bp)-201084..205879
nad2de-sdh3	276921..278495-(576bp)-279072..279398
nad6-rps4	313151..313837-(660bp)-314498..315547
trnP-trnF-trnS-trnE	325741..325815-(259bp)-326075..326148-(373bp)-326522..326609-(3151bp)-329761..329832
nad9-trnP-trnW	336485..337057-(867bp)-337925..337998-(156bp)-338155..338228
The boldface indicates the length of the gap between the two cluster genes. a The gene cluster contains two copies. a, b, c, d, and e indicates exon1, exon2, exon3, exon4, and exon5 of gene, respectively.

## Sheet: sYY85
Supplemental Table S3 Distribution and interval of gene clusters in sYY85 mitochondrial genome.
Gene Cluster Name	Location and Interval
rps12-nad3	24073..24450-(48bp)-24499..24855
rps19-rps3ab-rpl16-cox2ab	37440..37724-(13bp)-37738..40905-(-108bp)-40796..41311-(266bp)-41578..43720
nad1a-rpl5-rps14-cob	73478..73736-(283bp)-74020..74574-(1bp)-74576..74935-(1294bp)-76230..77411
nad2ab-sdh3	121963..123447-(581bp)-124029..124340
nad1c-mat-R	150956..151014-(661bp)-151676..153652
trnM-rrn26	281710..281783-(578bp)-282362..285767
rrn18-rrn5	291589..292940-(713bp)-293654..293772
cox1-rps10ab	311964..313547-(193bp)-313741..314847
trnS-trnD	372300..372386-(685bp)-373072..373145
trnC-trnN-trnY-nad2cde	391526..391596-(1920bp)-393517..393588-(968bp)-394557..394639-(517bp)-395157..399952
nad6-rps4	442735..443421-(660bp)-444082..445131
trnP-trnF-trnS-trnE	455324..455398-(259bp)-455658..455731-(373bp)-456105..456192-(3141bp)-459334..459405
nad9-trnP-trnW	466063..466635-(867bp)-467503..467576-(157bp)-467734..467807
The boldface indicates the length of the gap between the two cluster genes. a The gene cluster contains two copies. a, b, c, d, and e indicates exon1, exon2, exon3, exon4, and exon5 of gene, respectively.

## Sheet: ZY90
Supplemental Table S3 Distribution and interval of gene clusters in ZY90 mitochondrial genome.
Gene Cluster Name	Location and Interval
nad2ab-sdh3ab	48121..49607-(576bp)-50184..50500
nad6-rps4	84284..84970-(660bp)-85631..86680
trnP-trnF-trnS-trnE	96873..96947-(259bp)-97207..97280-(373bp)-97654..97741-(3141bp)-100883..100954
nad9-trnP-trnW	107612..108184-(867bp)-109052..109125-(157bp)-109283..109356
rps12-nad3-D2	133922..134299-(48bp)-134348..134704
rps19-rps3ab-rpl16-cox2ab	147289..147573-(13bp)-147587..150754-(-108bp)-150645..151160-(266bp)-151427..153569
trnS-trnD	251080..251166-(685bp)-251852..251925
trnC-trnN-trnY-nad2cde	270306..270376-(1920bp)-272297..272368-(968bp)-273337..273419-(517bp)-273937..278732
rps10ab-cox1	310545..311651-(193bp)-311845..313428
rrn5-rrn18	331620..331738-(163bp)-331902..333803
rrn26-trnM	339625..343030-(578bp)-343609..343682
nad1d-mat-R	360211..360269-(661bp)-360931..362907
cob-rps14-rpl5-nad1e	421718..422899-(1294bp)-424194..424553-(1bp)-424555..425109-(283bp)-425393..425651
The boldface indicates the length of the gap between the two cluster genes. a The gene cluster contains two copies. a, b, c, d, and e indicates exon1, exon2, exon3, exon4, and exon5 of gene, respectively.

## Sheet: sZY90
Supplemental Table S3 Distribution and interval of gene clusters in sZY90 mitochondrial genome.
Gene Cluster Name	Location and Interval
cob-rps14-rpl5-nad1a	6635..7816-(1294bp)-9111..9470-(1bp)-9472..10026-(283bp)-10310..10568
nad2ab-sdh3	56496..57980-(581bp)-58562..58873
nad1c-mat-R-D2	85489..85547-(661bp)-86209..88185
trnS-trnD	208089..208175-(685bp)-208861..208934
trnC-trnN-trnY-nad2cde	227315..227385-(1920bp)-229306..229377-(968bp)-230346..230428-(517bp)-230946..235741
trnM-rrn26(2)	319400..319473-(578bp)-320052..323457 485136..485209-(578bp)-485788..489193
nad6-rps4	348198..348884-(660bp)-349545..350594
trnP-trnF-trnS-trnE	360787..360861-(259bp)-361121..361194-(373bp)-361568..361655-(3141bp)-364797..364868
nad9-trnP-trnW	371526..372098-(867bp)-372966..373039-(157bp)-373197..373270
rps12-nad3	397815..398192-(48bp)-398241..398597
rps19-rps3ab-rpl16-cox2ab	411182..411466-(13bp)-411480..414647-(-108bp)-414538..415053-(266bp)-415320..417462
rrn18-rrn5	495015..496916-(163bp)-497080..497198
cox1-rps10ab	515390..516973-(163bp)-517137..518273
The boldface indicates the length of the gap between the two cluster genes. a The gene cluster contains two copies. a, b, c, d, and e indicates exon1, exon2, exon3, exon4, and exon5 of gene, respectively.
