# Supplementary material for: Comparative Analysis of the Mitochondrial Genomes of Nicotiana tabacum: Hints Toward the Key Factors Closely Related to the Cytoplasmic Male Sterility Mechanism
Source: Front Genet. 2020 Mar 20;11:257. doi: 10.3389/fgene.2020.00257 (PMC7100274; doi:10.3389/fgene.2020.00257)
Supplement: Supplementary file 4 [file Table_4.xlsx]

## Sheet: sYY85
Supplemental Table S4 Distribution of repeat in the specific region 1 of sYY85.
Number	Size	Copy-1		Copy-2
		Start	End	Start	End	Typea
R1	20	113080	113099	235187	235206	DR
R2	31	113120	113150	110623	110594	IR
R3	27	113124	113150	109765	109790	DR
R4	31	117728	117758	424501	424473	IR
R5	19	117813	117831	241331	241313	IR
R6	25	118096	118120	208245	208269	DR
R7	46	120827	120872	95408	95363	IR
R8	23	121529	121551	275797	275819	DR
R9	22	121531	121552	458167	458146	IR
R10	118	124342	124459	142762	142879	DR
R11	109	124372	124479	63056	62948	IR
R12	180	124961	125140	335566	335742	DR
R13	34	125022	125055	256860	256893	DR
R14	36	125022	125057	428329	428294	IR
R15	30	125029	125058	311795	311766	IR
R16	27	125032	125058	407146	407120	IR
R17	33	127258	127290	299504	299472	IR
R18	25	127337	127361	279157	279133	IR
R19	33	129984	130016	142202	142234	DR
R20	24	130005	130028	465755	465732	IR
R21	21	130018	130038	24513	24533	DR
R22	35	130217	130251	159270	159236	IR
R23	30	130222	130251	258468	258439	IR
R24	25	130227	130251	185622	185598	IR
R25	48	130230	130275	189429	189476	DR
R26	34	137042	137074	29037	29005	IR
R27	110	137053	137161	28846	28738	IR
R28	33	137499	137531	187401	187369	IR
R29	32	137500	137531	467114	467083	IR
R30	31	137501	137531	185164	185134	IR
R31	28	137539	137566	311442	311415	IR
R32	42	137539	137580	465334	465293	IR
R33	25	137542	137566	268399	268375	IR
R34	30	137573	137602	164840	164869	DR
R35	27	138347	138373	261903	261929	DR
R36	44	139343	139386	218994	218951	IR
R37	39	139919	139956	51961	51999	DR
R38	27	141388	141414	56097	56071	IR
R39	60	142150	142208	282351	282292	IR
R40	26	142170	142195	25949	25974	DR
R41	24	142171	142194	23248	23271	DR
R42	31	142174	142204	17907	17877	IR
R43	33	142202	142234	129984	130016	DR
R44	120	142757	142876	271667	271548	IR
R45	83	142797	142879	63051	62969	IR
R46	34	142881	142914	268652	268685	DR
R47	27	145841	145867	258595	258621	DR
R48	28	146007	146034	141813	141840	DR
R49	70	148127	148194	44055	43986	IR
R50	50	149849	149898	49522	49571	DR
R51	75	149857	149931	98205	98279	DR
R52	27	154201	154227	432775	432749	IR
a DR and IR: direct and inverted repeated sequence, respectively

## Sheet: sZY90
Supplemental Table S4 Distribution of repeat in the specific region 1 of sZY90.
Number	Size	Copy-1		Copy-2
		Start	End	Start	End	Typea
R1	20	47613	47632	272877	272896	DR
R2	31	47653	47683	45156	45127	IR
R3	27	47657	47683	44298	44323	DR
R4	31	52261	52291	329964	329936	IR
R5	19	52346	52364	279021	279003	IR
R6	25	52629	52653	142772	142796	DR
R7	46	55360	55405	29941	29896	IR
R8	23	56062	56084	313487	313509	DR
R9	22	56064	56085	363630	363609	IR
R10	118	58875	58992	476801	476684	IR
R11	109	58905	59012	436799	436691	IR
R12	180	59494	59673	171542	171718	DR
R13	34	59555	59588	294550	294583	DR
R14	36	59555	59590	333792	333757	IR
R15	30	59562	59591	515221	515192	IR
R16	27	59565	59591	242935	242909	IR
R17	33	61791	61823	502930	502898	IR
R18	25	61870	61894	316847	316823	IR
R19	33	64517	64549	477361	477329	IR
R20	24	64538	64561	371218	371195	IR
R21	21	64551	64571	398255	398275	DR
R22	35	64750	64784	460293	460327	DR
R23	30	64755	64784	296158	296129	IR
R24	25	64760	64784	120150	120126	IR
R25	48	64763	64808	123957	124004	DR
R26	34	71575	71607	402779	402747	IR
R27	110	71586	71694	402588	402480	IR
R28	33	72032	72064	121929	121897	IR
R29	32	72033	72064	372577	372546	IR
R30	31	72034	72064	119692	119662	IR
R31	28	72072	72099	514868	514841	IR
R32	42	72072	72113	370797	370756	IR
R33	25	72075	72099	306089	306065	IR
R34	30	72106	72135	99373	99402	DR
R35	27	72880	72906	299593	299619	DR
R36	44	73876	73919	256684	256641	IR
R37	39	74452	74489	425703	425741	DR
R38	27	75921	75947	429839	429813	IR
R39	60	76683	76741	485777	485718	IR
R40	26	76703	76728	399691	399716	DR
R41	24	76704	76727	396990	397013	DR
R42	31	76707	76737	391649	391619	IR
R43	33	76735	76767	323843	323811	IR
R44	120	77290	77409	309357	309238	IR
R45	83	77330	77412	436794	436712	IR
R46	34	77414	77447	306342	306375	DR
R47	27	80374	80400	296285	296311	DR
R48	28	80540	80567	76346	76373	DR
R49	70	82660	82727	417797	417728	IR
R50	50	84382	84431	423264	423313	DR
R51	75	84390	84464	32738	32812	DR
R52	27	88734	88760	338238	338212	IR
a DR and IR: direct and inverted repeated sequence, respectively
